# Supplementary material for: Application of Novel Polymer Materials Containing Deep Eutectic Solvents for the Separation of Metal Ions from Alkaline Battery Leachates
Source: Materials (Basel). 2025 Jun 12;18(12):2768. doi: 10.3390/ma18122768 (PMC12195004; doi:10.3390/ma18122768)
Supplement: Supplementary file 1 [file materials-18-02768-s001.zip]

Archive with 1 entries (1 files):
- materials-3642077-supplementary.pdf
